# Supplementary material for: Mitochondrial genome characteristics of six Phylloscopus species and their phylogenetic implication
Source: PeerJ. 2023 Oct 11;11:e16233. doi: 10.7717/peerj.16233 (PMC10576491; doi:10.7717/peerj.16233)
Supplement: Supplemental Information 12 [file peerj-11-16233-s012.xlsx]

## Sheet: Sheet1
Table S3 The p-distance based on the PCG dataset.
Species	P. burkii	P. schwarzi	P. occisinensis	P. coronatus	P. examinandus	P. sibilatrix	P. borealoides	P. inornatus	P. proregulus	P. tenellipes	P. borealis	P. fuscatus	P. trochilus	P. canariensis	P. sindianus	P. ibericus	P. collybita	P. reguloides	P. trochiloides
P. burkii
P. schwarzi	0.135559
P. occisinensis	0.139732	0.109055
P. coronatus	0.113504	0.139179	0.137421
P. examinandus	0.114412	0.135961	0.139219	0.115398
P. sibilatrix	0.139613	0.13204	0.134771	0.141397	0.138468
P. borealoides	0.116099	0.137392	0.139688	0.116103	0.0846463	0.138908
P. inornatus	0.133483	0.12881	0.130182	0.136628	0.138691	0.133539	0.137312
P. proregulus	0.130732	0.125503	0.128026	0.133104	0.130344	0.130766	0.131943	0.0996831
P. tenellipes	0.117133	0.140163	0.141449	0.117028	0.0856879	0.142562	0.0352962	0.1374	0.131943
P. borealis	0.114669	0.136051	0.13938	0.11487	0.0337852	0.13816	0.0843676	0.136916	0.132955	0.0848957
P. fuscatus	0.134143	0.123	0.121556	0.138037	0.137312	0.135035	0.136168	0.131767	0.125077	0.139996	0.137708
P. trochilus	0.142373	0.126218	0.12719	0.143939	0.144706	0.143574	0.142505	0.132911	0.130754	0.14563	0.143561	0.116539
P. canariensis	0.140956	0.132189	0.128703	0.145014	0.141824	0.14118	0.14284	0.137118	0.132893	0.144706	0.142496	0.118159	0.0967697
P. sindianus	0.140701	0.13033	0.128897	0.144415	0.141138	0.14162	0.142769	0.135868	0.133175	0.14372	0.142813	0.118088	0.0944811	0.0394191
P. ibericus	0.141598	0.130115	0.130605	0.146142	0.14342	0.139613	0.144301	0.135446	0.132664	0.144565	0.144045	0.121204	0.0962063	0.0511047	0.0413696
P. collybita	0.142734	0.133298	0.128703	0.146758	0.144037	0.139718	0.143737	0.136801	0.13483	0.144899	0.144072	0.117366	0.0954317	0.0403239	0.0366693	0.04651
P. reguloides	0.116275	0.142129	0.142857	0.118041	0.114133	0.139877	0.11249	0.137488	0.134495	0.113766	0.116363	0.1396	0.14541	0.145867	0.147223	0.145621	0.146132
P. trochiloides	0.119048	0.139537	0.143737	0.118393	0.112901	0.143926	0.116451	0.140921	0.138896	0.116759	0.112314	0.141625	0.145938	0.146589	0.147399	0.147117	0.148297	0.118123
