# Supplementary material for: Mitochondrial genome characteristics of six Phylloscopus species and their phylogenetic implication
Source: PeerJ. 2023 Oct 11;11:e16233. doi: 10.7717/peerj.16233 (PMC10576491; doi:10.7717/peerj.16233)
Supplement: Supplemental Information 13 [file peerj-11-16233-s013.xlsx]

## Sheet: Sheet1
Table S4 The p-distance using cox1 gene.
Species	P. coronatus	P. trochiloides	P. fuscatus	P. burkii	P. reguloides	P. borealis	P. proregulus	P. ijimae	P. borealoides	P. cebuensis	P. griseolus	P. humei	P. inornatus	P. sibilatrix	P. tenellipes	P. trochilus	P. collybita	P. schwarzi	P. pulcher	P. maculipennis	P. magnirostris	P. occisinensis	Gp_1	P. castaniceps	P. orientalis	P. trivirgatus	P. poliogenys	P. grammiceps	P. soror	P. whistleri	P. omeiensis	P. tephrocephalus	P. ibericus	P. examinandus	P. yunnanensis	P. valentini	P. canariensis
P. coronatus
P. trochiloides	0.114388
P. fuscatus	0.129521	0.130886
P. burkii	0.112924	0.124024	0.115564
P. reguloides	0.102736	0.112929	0.117594	0.104046
P. borealis	0.111374	0.114638	0.121831	0.0957602	0.108261
P. proregulus	0.11754	0.124785	0.108115	0.122504	0.107352	0.10878
P. ijimae	0.0920707	0.126712	0.135641	0.120708	0.107619	0.122416	0.124556
P. borealoides	0.107407	0.115825	0.134036	0.0934712	0.109415	0.0834435	0.11802	0.129222
P. cebuensis	0.11439	0.114278	0.122201	0.0963615	0.107125	0.00359644	0.107069	0.121987	0.0863071
P. griseolus	0.127848	0.123818	0.11441	0.130624	0.124819	0.135827	0.118778	0.138135	0.130694	0.139632
P. humei	0.123209	0.125429	0.110606	0.121192	0.102873	0.107518	0.0801213	0.122467	0.11709	0.108042	0.115337
P. inornatus	0.127149	0.129615	0.110858	0.130995	0.109787	0.110863	0.0857679	0.1316	0.127082	0.113763	0.115999	0.0769888
P. sibilatrix	0.124286	0.123625	0.126217	0.125643	0.122618	0.118083	0.118297	0.134253	0.127556	0.119614	0.134937	0.1136	0.1117
P. tenellipes	0.100916	0.106236	0.137155	0.0964275	0.103723	0.0821523	0.121102	0.122983	0.0380105	0.0825933	0.130715	0.120946	0.127349	0.123698
P. trochilus	0.141673	0.144042	0.102682	0.136991	0.135775	0.131621	0.115269	0.142537	0.142318	0.12956	0.125466	0.121684	0.113727	0.122834	0.144114
P. collybita	0.138372	0.136872	0.124337	0.134314	0.130334	0.130951	0.107996	0.148369	0.133905	0.131233	0.125604	0.11289	0.10353	0.110852	0.13226	0.0805131
P. schwarzi	0.118269	0.127701	0.118693	0.123412	0.118231	0.123031	0.114489	0.135245	0.125632	0.124976	0.113179	0.118013	0.111899	0.117301	0.129731	0.124291	0.121313
P. pulcher	0.124269	0.130395	0.129918	0.130058	0.128613	0.130372	0.104653	0.131851	0.12617	0.129677	0.134978	0.106935	0.115597	0.124072	0.12176	0.120369	0.121854	0.122327
P. maculipennis	0.135912	0.136514	0.109387	0.117052	0.124277	0.132146	0.106774	0.130888	0.119691	0.134804	0.121916	0.0975869	0.104838	0.117583	0.123818	0.122867	0.127052	0.124496	0.115607
P. magnirostris	0.102438	0.091578	0.116451	0.0953757	0.0867052	0.0724731	0.107352	0.111491	0.0722263	0.0738157	0.117562	0.109215	0.11676	0.113104	0.0699157	0.12569	0.126487	0.11787	0.127168	0.122832
P. occisinensis	0.126619	0.122852	0.111171	0.130058	0.117052	0.128079	0.11811	0.136214	0.133263	0.133272	0.0856313	0.123829	0.110076	0.114619	0.129345	0.121622	0.124056	0.108475	0.125723	0.122832	0.118497
P. armandii	0.115926	0.126852	0.119325	0.122064	0.111957	0.121294	0.11211	0.135351	0.125051	0.121539	0.111606	0.114355	0.112655	0.118064	0.130224	0.127354	0.122099	0.0490476	0.118163	0.125334	0.1135	0.108405
P. castaniceps	0.121656	0.117795	0.117731	0.101879	0.0975434	0.107534	0.117145	0.120453	0.111717	0.105328	0.130624	0.11388	0.114433	0.130102	0.113898	0.127905	0.130495	0.131934	0.13078	0.118497	0.0960983	0.125723	0.126681
P. orientalis	0.112796	0.110695	0.114023	0.115207	0.121352	0.112784	0.102986	0.120566	0.13326	0.11541	0.126154	0.107921	0.115526	0.0728876	0.125446	0.118511	0.116378	0.117256	0.113671	0.112135	0.101382	0.121352	0.115519	0.128264
P. trivirgatus	0.109091	0.114671	0.134054	0.109063	0.104455	0.116779	0.124264	0.117474	0.108882	0.117472	0.124615	0.131378	0.126309	0.128707	0.117702	0.141054	0.132162	0.122376	0.129032	0.129032	0.0952381	0.141321	0.122047	0.11828	0.109063
P. poliogenys	0.117092	0.131764	0.132078	0.113846	0.12672	0.126998	0.126844	0.128459	0.125913	0.127679	0.136887	0.126704	0.137118	0.117426	0.124399	0.140306	0.140258	0.133668	0.130652	0.131667	0.109465	0.13334	0.133499	0.133981	0.112519	0.130184
P. grammiceps	0.137666	0.137219	0.129069	0.118497	0.115607	0.118748	0.132875	0.135723	0.126162	0.118398	0.140784	0.1238	0.126052	0.14774	0.127888	0.140791	0.139409	0.148046	0.144509	0.132948	0.109827	0.135838	0.143717	0.0303468	0.147465	0.138249	0.147973
P. soror	0.0911346	0.108084	0.103384	0.0486208	0.0903519	0.0866102	0.107016	0.10538	0.0938524	0.0877908	0.113298	0.101186	0.114642	0.10055	0.09063	0.129168	0.120582	0.112821	0.124819	0.109221	0.0718378	0.112846	0.110219	0.0910681	0.0968373	0.09491	0.101245	0.107763
P. whistleri	0.0865334	0.112799	0.118433	0.0467472	0.0985807	0.0914988	0.112356	0.108643	0.100076	0.0936414	0.125185	0.112872	0.117256	0.0996693	0.0931512	0.133778	0.122478	0.116581	0.125804	0.122495	0.0808888	0.11713	0.112974	0.101178	0.0992249	0.0913993	0.100194	0.120053	0.0327326
P. omeiensis	0.104192	0.125936	0.130116	0.0578035	0.102601	0.105201	0.116856	0.122162	0.106743	0.103281	0.133527	0.119502	0.116464	0.118767	0.102255	0.136222	0.13897	0.113744	0.127168	0.118497	0.0953757	0.131503	0.1137	0.114884	0.108295	0.100614	0.113032	0.132948	0.0544266	0.0475556
P. tephrocephalus	0.108316	0.115598	0.121823	0.0938558	0.118449	0.110963	0.118993	0.118999	0.11361	0.114352	0.133343	0.109652	0.119858	0.117745	0.106006	0.146395	0.141786	0.129479	0.135481	0.124052	0.102039	0.121073	0.127943	0.119627	0.111129	0.117043	0.104353	0.134592	0.0774026	0.0802464	0.0926993
P. ibericus	0.152521	0.144499	0.119791	0.145954	0.146565	0.146304	0.128486	0.161091	0.154497	0.143718	0.136391	0.129917	0.133192	0.137855	0.15484	0.0975989	0.0538092	0.136019	0.136489	0.141679	0.145344	0.134656	0.135909	0.149618	0.136713	0.135791	0.156205	0.156031	0.137582	0.141891	0.14916	0.155228
P. examinandus	0.116233	0.112018	0.118255	0.0950444	0.107771	0.0354819	0.105632	0.121704	0.0943585	0.0347419	0.133151	0.116874	0.107632	0.112267	0.0930584	0.129428	0.125767	0.120856	0.128764	0.127622	0.0736859	0.118714	0.119261	0.104924	0.100363	0.109162	0.120529	0.120183	0.0824358	0.0907903	0.0929612	0.104595	0.145903
P. yunnanensis	0.103086	0.104933	0.129631	0.0969231	0.0353846	0.100031	0.10747	0.102175	0.102786	0.100626	0.124807	0.110412	0.104905	0.109955	0.0992692	0.127581	0.130817	0.120513	0.124615	0.124615	0.0830769	0.116923	0.115993	0.0992308	0.104615	0.0938462	0.111538	0.121538	0.0846214	0.0874434	0.0946154	0.102817	0.145231	0.0942354
P. valentini	0.110542	0.124743	0.120928	0.0158278	0.101318	0.101838	0.125209	0.127606	0.106305	0.100802	0.126364	0.124409	0.132542	0.130784	0.104043	0.133342	0.135666	0.127734	0.134142	0.122425	0.101045	0.131719	0.122949	0.0983344	0.116366	0.106572	0.118297	0.115885	0.0537203	0.0444731	0.0565172	0.101689	0.14203	0.096841	0.0952348
P. canariensis	0.138432	0.136853	0.120404	0.133435	0.134962	0.135919	0.113153	0.14235	0.134969	0.135319	0.134251	0.113134	0.110534	0.12151	0.138836	0.0740126	0.0278896	0.123461	0.116947	0.127939	0.123359	0.124275	0.124117	0.131145	0.113364	0.124424	0.138109	0.139542	0.123471	0.125058	0.141221	0.139861	0.0528244	0.132184	0.129846	0.133454
